# Supplementary material for: Flap Endonuclease 1 Endonucleolytically Processes RNA to Resolve R-Loops through DNA Base Excision Repair
Source: Genes (Basel). 2022 Dec 29;14(1):98. doi: 10.3390/genes14010098 (PMC9859040; doi:10.3390/genes14010098)
Supplement: Supplementary file 1 [file genes-14-00098-s001.zip]

Archive with 1 entries (1 files):
- genes-1991883-supplementary.pdf
